# Supplementary material for: Readability of the 100 Most-Cited Neuroimaging Papers Assessed by Common Readability Formulae
Source: Front Hum Neurosci. 2018 Aug 14;12:308. doi: 10.3389/fnhum.2018.00308 (PMC6104455; doi:10.3389/fnhum.2018.00308)
Supplement: TABLE S1 — List of the 100 used articles including the corresponding data collected. [file Table_1.XLSX]

## Sheet: Sheet1
						Factor				Readability assessment
Ranking	Article	1: Number of authors	2: Country of the institution of the corresponding author	3: Total citation count	4: Normalized citation count	5: Publication year	6: Article type	7: Impact factor	8: Type of journal (JCR)	Average Reading Grade Level		Flesch Reading Ease score
			1=US; 2=UK; 3=Rest of the world				1=experimental; 2=methodology; 3=reviews/meta-analyses		1=Neuroimaging; 2=others	Abstract	Full text	Abstract	Full text
1	Tzourio-Mazoyer N, Landeau B, Papathanassiou D, Crivello F, Etard O, Delcroix N, Mazoyer B, Joliot M. Automated anatomical labeling of activations in SPM using a macroscopic anatomical parcellation of the MNI MRI single-subject brain. Neuroimage 2002;15(1):273–89.	8	3	4384	313.1	2002	2	5.624	1	17.56	14.97	15.41	30.6
2	Ashburner J, Friston KJ. Voxel-based morphometry―the methods. Neuroimage 2000;11(6 Pt 1):805–21.	2	2	3973	248.3	2000	2	6.857	1	15.94	14.36	21.1	31.11
3	Smith SM. Fast robust automated brain extraction. Hum Brain Mapp 2002;17(3):143–55.	1	2	3201	243.1	2002	2	5.076	1	14.29	12.3	36.23	44.95
4	Biswal B, Yetkin FZ, Haughton VM, Hyde JS. Functional connectivity in the motor cortex of resting human brain using echo-planar MRI. Magn Reson Med 1995;34(4):537–41.	4	1	2928	144.6	1995	1		2	15.71	11.69	27.11	44.45
5	Smith SM, Jenkinson M, Woolrich MW, Beckmann CF, Behrens TE, Johansen-Berg H, Bannister PR, De Luca M, Drobnjak I, Flitney DE, Niazy RK, Saunders J, Vickers J, Zhang Y, De Stefano N, Brady JM, Matthews PM. Advances in functional and structural MR image analysis and implementation as FSL. Neuroimage 2004;23 Suppl 1:S208–19.	17	2	2763	243.8	2004	3	4.869	1	17.01	15.62	22.23	25.17
6	Jenkinson M, Bannister P, Brady M, Smith S. Improved optimization for the robust and accurate linear registration and motion correction of brain images. Neuroimage2002;17(2):825–41.	4	2	2627	198.3	2002	2	5.624	1	16.47	14.4	13.3	32.66
7	Genovese CR, Lazar NA, Nichols T. Thresholding of statistical maps in functional neuroimaging using the false discovery rate. Neuroimage 2002;15(4):870–8.	3	1	2623	190.8	2002	1	5.624	1	16.17	11.36	19.17	47.37
8	Dale AM, Fischl B, Sereno MI. Cortical surface-based analysis. I. Segmentation and surface reconstruction. Neuroimage 1999;9(2):179–94.	3	1	2543	150.3	1999	2	8.93	1	18.62	14.23	10.84	32.47
9	Good CD, Johnsrude IS, Ashburner J, Henson RN, Friston KJ, Frackowiak RS. A voxel-based morphometric study of ageing in 465 normal adult human brains. Neuroimage 2001;14(1 Pt 1):21–36.	6	2	2481	171.1	2001	1	7.879	1	15.61	13.66	21.24	32.42
10	Maldjian JA, Laurienti PJ, Kraft RA, Burdette JH. An automated method for neuroanatomic and cytoarchitectonic atlas-based interrogation of fMRI data sets. Neuroimage2003;19(3):1233–9.	4	1	2336	186.9	2003	2	6.192	1	16.42	14.12	15.11	27.26
11	Jenkinson M, Smith S. A global optimisation method for robust affine registration of brain images. Med Image Anal2001;5(2):143–56.	2	2	2192	151.2	2001	2		2	17.58	14.31	13.37	33.98
12	Giedd JN, Blumenthal J, Jeffries NO, Castellanos FX, Liu H, Zijdenbos A, Paus T, Evans AC, Rapoport JL. Brain development during childhood and adolescence: a longitudinal MRI study. Nat Neurosci 1999;2(10):861–3.	9	1	2141	131.8	1999	1	8.863	2	20.19	15.01	7.33	25.59
13	Cabeza R, Nyberg L. Imaging cognition II: An empirical review of 275 PET and fMRI studies. J Cogn Neurosci 2000;12(1):1–47.	2	3	2131	133.2	2000	3	5.115	2	21.5	16.76	-10.31	19.2
14	Fischl B, Sereno MI, Dale AM. Cortical surface-based analysis. II: Inflation, flattening, and a surface-based coordinate system. Neuroimage 1999;9(2):195–207.	3	1	2061	121.8	1999	2	8.93	1	17.27	14.98	19.26	31.5
15	Fox MD, Raichle ME. Spontaneous fluctuations in brain activity observed with functional magnetic resonance imaging. Nat Rev Neurosci 2007;8(9):700–11.	2	1	2004	240.5	2007	3	24.52	2	19.75	17.57	1.06	13.69
16	Zhang Y, Brady M, Smith S. Segmentation of brain MR images through a hidden Markov random field model and the expectation-maximization algorithm. IEEE Trans Med Imaging2001;20(1):45–57.	3	2	1939	129.3	2001	2	3.142	2	14.67	13	33.2	37.58
17	Klunk WE, Engler H, Nordberg A, Wang Y, Blomqvist G, Holt DP, Bergström M, Savitcheva I, Huang GF, Estrada S, Ausén B, Debnath ML, Barletta J, Price JC, Sandell J, Lopresti BJ, Wall A, Koivisto P, Antoni G, Mathis CA, Långström B. Imaging brain amyloid in Alzheimer's disease with Pittsburgh Compound-B. Ann Neurol 2004;55(3):306–19.	21	1	1938	163.8	2004	1	8.097	2	9.44	14.04	49.25	34.07
18a	Nichols TE, Holmes AP. Nonparametric permutation tests for functional neuroimaging: a primer with examples. Hum Brain Mapp 2002;15(1):1–25.	2	2	1924	137.4	2002	2	5.076	1	20.81	14.18	-4.11	31.63
18a	Smith SM, Jenkinson M, Johansen-Berg H, Rueckert D, Nichols TE, Mackay CE, Watkins KE, Ciccarelli O, Cader MZ, Matthews PM, Behrens TE. Tract-based spatial statistics: voxelwise analysis of multi-subject diffusion data. Neuroimage2006;31(4):1487–505.	11	2	1924	202.5	2006	2	5.559	1	16.98	13.47	18.04	39.84
20	Aaslid R, Markwalder TM, Nornes H. Noninvasive transcranial Doppler ultrasound recording of flow velocity in basal cerebral arteries. J Neurosurg 1982;57(6):769–74.	3	3	1835	55.5	1982	1		2	18.24	11.28	18.15	46.72
21	Beaulieu C. The basis of anisotropic water diffusion in the nervous system - a technical review. NMR Biomed 2002;15(7–8):435–55.	1	3	1802	137.3	2002	3	2.16	2	16.83	16.29	13.74	22.13
22	Mori S, Crain BJ, Chacko VP, van Zijl PC. Three-dimensional tracking of axonal projections in the brain by magnetic resonance imaging. Ann Neurol 1999;45(2):265–9.	4	1	1797	106.2	1999	2	8.321	2	17.47	14.45	17.33	34.65
23	Lancaster JL, Woldorff MG, Parsons LM, Liotti M, Freitas CS, Rainey L, Kochunov PV, Nickerson D, Mikiten SA, Fox PT. Automated Talairach atlas labels for functional brain mapping. Hum Brain Mapp 2000;10(3):120–31.	10	1	1786	111.6	2000	2	5.163	1	14.99	13.34	28.08	35.07
24	Provencher SW. Estimation of metabolite concentrations from localized in vivo proton NMR spectra. Magn Reson Med1993;30(6):672–9.	1	3	1752	79.3	1993	1		2	16.21	12.44	13.99	40.15
25	Fisher CM, Kistler JP, Davis JM. Relation of cerebral vasospasm to subarachnoid hemorrhage visualized by computerized tomographic scanning. Neurosurgery1980;6(1):1–9.	3	1	1746	48.5	1980	1		2	16.43	14.97	18.8	31.65
26	Le Bihan D, Breton E, Lallemand D, Grenier P, Cabanis E, Laval-Jeantet M. MR imaging of intravoxel incoherent motions: application to diffusion and perfusion in neurologic disorders. Radiology 1986;161(2):401–7.	6	3	1666	57.1	1986	2		2	14.73	12.71	18.97	38.25
27	Worsley KJ, Marrett S, Neelin P, Vandal AC, Friston KJ, Evans AC. A unified statistical approach for determining significant signals in images of cerebral activation. Hum Brain Mapp1996;4(1):58–73.	6	3	1665	82.9	1996	2		1	15.19	11.93	33.73	48.98
28	Phan KL, Wager T, Taylor SF, Liberzon I. Functional neuroanatomy of emotion: a meta-analysis of emotion activation studies in PET and fMRI. Neuroimage2002;16(2):331–48.	4	1	1637	116.9	2002	3	5.624	1	21.77	17.57	-9.21	10.33
29	Pierpaoli C, Jezzard P, Basser PJ, Barnett A, Di Chiro G. Diffusion tensor MR imaging of the human brain. Radiology1996;201(3):637–48.	5	1	1507	79	1996	1		2	18.73	16.19	0.99	23.91
30	Eickhoff SB, Stephan KE, Mohlberg H, Grefkes C, Fink GR, Amunts K, Zilles K. A new SPM toolbox for combining probabilistic cytoarchitectonic maps and functional imaging data. Neuroimage 2005;25(4):1325–35.	7	3	1486	139.3	2005	2	5.288	1	17.01	14.44	11.66	24.92
31	Friston KJ, Harrison L, Penny W. Dynamic causal modelling. Neuroimage 2003;19(4):1273–302.	3	2	1466	118.1	2003	2	6.192	1	17.91	13.83	4.79	30.09
32	Basser PJ, Pajevic S, Pierpaoli C, Duda J, Aldroubi A. In vivo fiber tractography using DT-MRI data. Magn Reson Med2000;44(4):625–32.	5	1	1457	95.5	2000	2		2	15.69	13.75	20.99	33.76
33	Friston KJ, Holmes AP, Poline JB, Grasby PJ, Williams SC, Frackowiak RS, Turner R. Analysis of fMRI time-series revisited. Neuroimage 1995;2(1):45–53.	7	2	1450	69.6	1995	2		1	15.56	11.96	27.28	43.2
34	Desikan RS, Ségonne F, Fischl B, Quinn BT, Dickerson BC, Blacker D, Buckner RL, Dale AM, Maguire RP, Hyman BT, Albert MS, Killiany RJ. An automated labeling system for subdividing the human cerebral cortex on MRI scans into gyral based regions of interest. Neuroimage 2006;31(3):968–80.	12	1	1409	148.3	2006	2	5.559	1	16.03	14.86	24.85	28.26
35	Boynton GM, Engel SA, Glover GH, Heeger DJ. Linear systems analysis of functional magnetic resonance imaging in human V1. J Neurosci 1996;16(13):4207–21.	4	1	1392	71.4	1996	1		2	15.31	12.31	26.42	41.83
36	Worsley KJ, Friston KJ. Analysis of fMRI time-series revisited―again. Neuroimage 1995;2(3):173–81.	2	2	1361	66.9	1995	2		1	15.77	11.99	25.68	45.91
37	Bandettini PA, Jesmanowicz A, Wong EC, Hyde JS. Processing strategies for time-course data sets in functional MRI of the human brain. Magn Reson Med 1993;30(2):161–73.	4	1	1311	58.5	1993	2		2	15.67	11.41	24.23	42.91
38	Friston, KJ; Buechel, C; Fink, GR; Morris, J; Rolls, E; Dolan, RJ. Psychophysiological and modulatory interactions in neuroimaging. Neuroimage1997;6(3):218–29.	6	2	1305	71.5	1997	2	4.311	1	18.44	15.92	1.73	21.51
39	Ogawa S, Lee TM, Nayak AS, Glynn P. Oxygenation-sensitive contrast in magnetic resonance image of rodent brain at high magnetic fields. Magn Reson Med 1990;14(1):68–78.	4	1	1298	50.4	1990	2		2	13.16	11.49	38.2	50.25
40	Le Bihan D, Mangin JF, Poupon C, Clark CA, Pappata S, Molko N, Chabriat H. Diffusion tensor imaging: concepts and applications. J Magn Reson Imaging 2001;13(4):534–46.	7	3	1232	83.5	2001	3	2.41	2	18.15	16.28	12.33	23.87
41	Moseley ME, Cohen Y, Mintorovitch J, Chileuitt L, Shimizu H, Kucharczyk J, Wendland MF, Weinstein PR. Early detection of regional cerebral ischemia in cats: comparison of diffusion- and T2-weighted MRI and spectroscopy. Magn Reson Med1990;14(2):330–46.	8	1	1217	47.4	1990	1		2	18.95	14.19	12.85	31.32
42	Friston KJ, Fletcher P, Josephs O, Holmes A, Rugg MD, Turner R. Event-related fMRI: characterizing differential responses. Neuroimage 1998;7(1):30–40.	6	2	1208	67.1	1998	2	5.611	1	17.41	13.37	12.99	35.3
43	Ashburner J, Friston KJ. Nonlinear spatial normalization using basis functions. Hum Brain Mapp 1999;7(4):254–66.	2	2	1169	70.5	1999	2		1	17.71	13.93	15.48	32.43
44	Bandettini PA, Wong EC, Hinks RS, Tikofsky RS, Hyde JS. Time course EPI of human brain function during task activation. Magn Reson Med 1992;25(2):390–7.	5	1	1161	49.2	1992	1		2	11.7	12.35	29.67	34.7
45	Fischl B, Sereno MI, Tootell RB, Dale AM. High-resolution intersubject averaging and a coordinate system for the cortical surface. Hum Brain Mapp 1999;8(4):272–84.	4	1	1139	70.5	1999	2		1	18.88	16.18	13.31	23.56
46	Woolrich MW, Ripley BD, Brady M, Smith SM. Temporal autocorrelation in univariate linear modeling of FMRI data. Neuroimage 2001;14(6):1370–86.	4	2	1073	76.2	2001	2	7.879	1	17.78	12.51	3.96	39.16
47	Song SK, Sun. SW, Ramsbottom MJ, Chang C, Russell J, Cross AH. Dysmyelination revealed through MRI as increased radial (but unchanged axial) diffusion of water. Neuroimage2002;17(3):1429–36.	6	1	1064	80.8	2002	2	5.624	1	15.23	14.94	24.66	24.65
48	McKeown MJ, Makeig S, Brown GG, Jung TP, Kindermann SS, Bell AJ, Sejnowski TJ. Analysis of fMRI data by blind separation into independent spatial components. Hum Brain Mapp 1998;6(3):160–88.	7	1	1049	61.4	1998	2	4.738	1	19.28	14.08	8.28	33.75
49	Fazekas F, Chawluk JB, Alavi A, Hurtig HI, Zimmerman RA. MR signal abnormalities at 1.5 T in Alzheimer's dementia and normal aging. AJR Am J Roentgenol 1987;149(2):351–6.	5	1	1047	36.8	1987	1		2	15.6	14.74	18.49	29.76
50	Yushkevich PA, Piven J, Hazlett HC, Smith RG, Ho S, Gee JC, Gerig G. User-guided 3D active contour segmentation of anatomical structures: significantly improved efficiency and reliability. Neuroimage 2006;31(3):1116–28.	7	1	1043	109.8	2006	2	5.559	1	18.86	14.34	10.75	31.77
51	Mori S, van Zijl PC. Fiber tracking: principles and strategies — a technical review. NMR Biomed 2002;15(7–8):468–80.	2	1	1023	77.9	2002	3	2.16	2	16.68	14.34	22.41	33.61
52	Lachaux JP, Rodriguez E, Martinerie J, Varela FJ. Measuring phase synchrony in brain signals. Hum Brain Mapp1999;8(4):194–208.	4	3	1006	62.2	1999	2	5.28	1	13.7	13.94	34.53	37.33
53	Braver TS, Cohen JD, Nystrom LE, Jonides J, Smith EE, Noll DC. A parametric study of prefrontal cortex involvement in human working memory. Neuroimage 1997;5(1):49–62.	6	1	1002	52.7	1997	1	4.311	1	18.99	14.71	13.06	29.26
54	Behrens TE, Berg HJ, Jbabdi S, Rushworth MF, Woolrich MW. Probabilistic diffusion tractography with multiple fibre orientations: What can we gain? Neuroimage 2007;34(1):144–55.	5	2	976	108.4	2007	2	5.457	1	19.2	14.29	9.97	36.87
55	Wakana S, Jiang H, Nagae-Poetscher LM, van Zijl PC, Mori S. Fiber tract-based atlas of human white matter anatomy. Radiology 2004;230(1):77–87.	5	1	971	80.9	2004	2	5.076	2	15.31	15.7	20.75	26.76
56	Behrens TE, Johansen-Berg H, Woolrich MW, Smith SM, Wheeler-Kingshott CA, Boulby PA, Barker GJ, Sillery EL, Sheehan K, Ciccarelli O, Thompson AJ, Brady JM, Matthews PM. Non-invasive mapping of connections between human thalamus and cortex using diffusion imaging. Nat Neurosci2003;6(7):750–7.	13	2	948	75.8	2003	1	15.141	2	19.55	15.2	-0.9	26.23
57	Ostergaard L, Weisskoff RM, Chesler DA, Gyldensted C, Rosen BR. High resolution measurement of cerebral blood flow using intravascular tracer bolus passages. Part I: Mathematical approach and statistical analysis. Magn Reson Med 1996;36(5):715–25.	5	3	939	49	1996	3		2	22.78	13.2	-11.63	36.69
58	Tootell RB, Reppas JB, Kwong KK, Malach R, Born RT, Brady TJ, Rosen BR, Belliveau JW. Functional analysis of human MT and related visual cortical areas using magnetic resonance imaging. J Neurosci 1995;15(4):3215–30.	8	1	934	45	1995	1		2	16.52	14.09	13.49	29.71
59	Dale AM, Sereno MI. Improved Localizadon of Cortical Activity by Combining EEG and MEG with MRI Cortical Surface Reconstruction: A Linear Approach. J Cogn Neurosci1993;5(2):162–76.	2	1	927	40.5	1993	2		2	20.97	15.38	6.22	29.79
60a	Collins DL, Zijdenbos AP, Kollokian V, Sled JG, Kabani NJ, Holmes CJ, Evans AC. Design and construction of a realistic digital brain phantom. IEEE Trans Med Imaging1998;17(3):463–8.	7	3	920	52.3	1998	2	2.23	2	13.44	13.87	32.2	32.69
60a	Watson JD, Myers R, Frackowiak RS, Hajnal JV, Woods RP, Mazziotta JC, Shipp S, Zeki S. Area V5 of the human brain: evidence from a combined study using positron emission tomography and magnetic resonance imaging. Cereb Cortex1993;3(2):79–94.	8	2	920	40.4	1993	1		2	15.39	13.87	32.71	38.21
62	Shenton ME, Kikinis R, Jolesz FA, Pollak SD, LeMay M, Wible CG, Hokama H, Martin J, Metcalf D, Coleman M, McCarley RW. Abnormalities of the left temporal lobe and thought disorder in schizophrenia. A quantitative magnetic resonance imaging study. N Engl J Med 1992;327(9):604–12.	11	1	917	39.2	1992	1		2	15.29	13.91	29.21	32.24
63	Owen AM, McMillan KM, Laird AR, Bullmore E. N-back working memory paradigm: a meta-analysis of normative functional neuroimaging studies. Hum Brain Mapp2005;25(1):46–59.	4	2	908	85.1	2005	3	4.317	1	20.49	18.56	2.4	12.31
64	Poldrack RA, Wagner AD, Prull MW, Desmond JE, Glover GH, Gabrieli JD. Functional specialization for semantic and phonological processing in the left inferior prefrontal cortex. Neuroimage 1999;10(1):15–35.	6	1	885	53.6	1999	3	8.93	1	19.37	16.24	4.22	22.24
65	Dale AM. Optimal experimental design for event-related fMRI. Hum Brain Mapp 1999;8(2–3):109–14.	1	1	874	53.5	1999	2	5.28	1	17.65	15.43	8.66	22.97
66	Ochsner KN, Ray RD, Cooper JC, Robertson ER, Chopra S, Gabrieli JD, Gross JJ. For better or for worse: neural systems supporting the cognitive down- and up-regulation of negative emotion. Neuroimage 2004;23(2):483–99.	7	1	870	77.3	2004	1	4.869	1	25.42	17.12	-18.44	18.24
67	Fletcher PC, Henson RN. Frontal lobes and human memory: insights from functional neuroimaging. Brain 2001;124(Pt 5):849–81.	2	2	869	59.3	2001	3	7.407	2	20.97	15.88	-2.42	26.05
68	Power JD, Barnes KA, Snyder AZ, Schlaggar BL, Petersen SE. Spurious but systematic correlations in functional connectivity MRI networks arise from subject motion. Neuroimage 2012;59(3):2142–54.	5	1	857	218.8	2012	2	6.252	1	17.67	13.81	15.79	34.5
69	Northoff G, Heinzel A, de Greck M, Bermpohl F, Dobrowolny H, Panksepp J. Self-referential processing in our brain—a meta-analysis of imaging studies on the self. Neuroimage2006;31(1):440–57.	6	3	849	87.8	2006	3	5.559	1	15.51	14.31	19.03	29.86
70	Calhoun VD, Adali T, Pearlson GD, Pekar JJ. A method for making group inferences from functional MRI data using independent component analysis. Hum Brain Mapp2001;14(3):140–51.	4	1	848	59.9	2001	2	5.688	1	15.22	13.27	21.96	37.84
71	Longstreth WT Jr., Manolio TA, Arnold A, Burke GL, Bryan N, Jungreis CA, Enright PL, O'Leary D, Fried L. Clinical correlates of white matter findings on cranial magnetic resonance imaging of 3301 elderly people. The Cardiovascular Health Study. Stroke 1996;27(8):1274–82.	9	1	847	43.6	1996	1		2	17.61	15.15	12.79	30.62
72	Buxton RB, Wong EC, Frank LR. Dynamics of blood flow and oxygenation changes during brain activation: the balloon model. Magn Reson Med 1998;39(6):855–64.	3	1	843	47.9	1998	2		2	17.22	14.14	16.5	36.07
73	Friston KJ, Ashburner J, Frith CD, Poline JB, Heather JD, Frackowiak RSJ. Spatial registration and normalization of images. Hum Brain Mapp 1995;3(3):165–89.	6	2	839	40.3	1995	2		1	18.95	13.11	-0.19	36.47
74	Pfefferbaum A, Mathalon DH, Sullivan EV, Rawles JM, Zipursky RB, Lim KO. A quantitative magnetic resonance imaging study of changes in brain morphology from infancy to late adulthood. Arch Neurol 1994;51(9):874–87.	6	1	832	39	1994	1		2	15.8	14.12	26.12	34.23
75	Binder JR, Frost JA, Hammeke TA, Cox RW, Rao SM, Prieto T. Human brain language areas identified by functional magnetic resonance imaging. J Neurosci 1997;17(1):353–62.	6	1	796	41.9	1997	1	7.915	2	19.96	16.28	5.76	21.9
76	Cabeza R, Anderson ND, Locantore JK, McIntosh AR. Aging gracefully: compensatory brain activity in high-performing older adults. Neuroimage 2002;17(3):1394–402.	4	1	784	59.5	2002	1	5.624	1	18.37	15.21	6.3	26.62
77	Raichle ME, Snyder AZ. A default mode of brain function: a brief history of an evolving idea. Neuroimage2007;37(4):1083–90.	2	1	783	94.9	2007	3	5.457	1	15.87	15.72	27.07	27.61
78	Saxe R, Kanwisher N. People thinking about thinking people. The role of the temporo-parietal junction in “theory of mind”. Neuroimage 2003;19(4):1835–42.	2	1	779	62.7	2003	1	6.192	1	14.2	12.21	38.62	43.75
79	Tofts PS, Kermode AG. Measurement of the blood-brain barrier permeability and leakage space using dynamic MR imaging. 1. Fundamental concepts. Magn Reson Med1991;17(2):357–67.	2	2	776	31.1	1991	1		2	11.21	10.75	42.09	48.58
80a	Song SK, Sun. SW, Ju WK, Lin SJ, Cross AH, Neufeld AH. Diffusion tensor imaging detects and differentiates axon and myelin degeneration in mouse optic nerve after retinal ischemia. Neuroimage 2003;20(3):1714–22.	6	1	774	63.6	2003	1	6.192	1	19.32	13.91	0.24	28.94
80a	Warach S, Gaa J, Siewert B, Wielopolski P, Edelman RR. Acute human stroke studied by whole brain echo planar diffusion-weighted magnetic resonance imaging. Ann Neurol1995;37(2):231–41.	5	1	774	37	1995	1		2	14.55	13.96	28.32	33.53
82	Smith SM, Zhang Y, Jenkinson M, Chen J, Matthews PM, Federico A, De Stefano N. Accurate, robust, and automated longitudinal and cross-sectional brain change analysis. Neuroimage 2002;17(1):479–89.	7	2	771	57.8	2002	2	5.624	1	15.7	12.78	17.11	42.87
83	Barkhof F, Filippi M, Miller DH, Scheltens P, Campi A, Polman CH, Comi G, Adèr HJ, Losseff N, Valk J. Comparison of MRI criteria at first presentation to predict conversion to clinically definite multiple sclerosis. Brain 1997;120(Pt 11):2059–69.	10	3	767	42.2	1997	1	5.381	2	19.6	16.15	-6.07	21.58
84	Bookheimer S. Functional MRI of language: new approaches to understanding the cortical organization of semantic processing. Annu Rev Neurosci 2002;25:151–88.	1	1	762	55.1	2002	3	24.091	2	18.17	16.62	17.88	22.01
85	Gomori JM, Grossman RI, Goldberg HI, Zimmerman RA, Bilaniuk LT. Intracranial hematomas: imaging by high-field MR. Radiology 1985;157(1):87–93.	5	1	753	24.9	1985	1		2	13.16	12.98	30.64	33.71
86	Mazziotta JC, Toga AW, Evans A, Fox P, Lancaster J. A probabilistic atlas of the human brain: theory and rationale for its development. The International Consortium for Brain Mapping (ICBM). Neuroimage 1995;2(2):89–101.	5	1	750	36.4	1995	3		1	12.98	15.02	27.12	23.43
87	Friston KJ, Holmes AP, Price CJ, Büchel C, Worsley KJ. Multisubject fMRI studies and conjunction analyses. Neuroimage 1999;10(4):385–96.	5	2	743	45.7	1999	2		1	16.68	13.58	19.91	34
88	Moseley ME, Cohen Y, Kucharczyk J, Mintorovitch J, Asgari HS, Wendland MF, Tsuruda J, Norman D. Diffusion-weighted MR imaging of anisotropic water diffusion in cat central nervous system. Radiology 1990;176(2):439–45.	8	1	740	29.1	1990	2		2	18.78	16.77	15.55	23.7
89a	Pantelis C, Velakoulis D, McGorry PD, Wood SJ, Suckling J, Phillips LJ, Yung AR, Bullmore ET, Brewer W, Soulsby B, Desmond P, McGuire PK. Neuroanatomical abnormalities before and after onset of psychosis: a cross-sectional and longitudinal MRI comparison. Lancet 2003;361(9354):281–8.	12	3	737	56.7	2003	1	18.316	2	14.9	17.7	30.41	19.74
89a	Urenjak J, Williams SR, Gadian DG, Noble M. Proton nuclear magnetic resonance spectroscopy unambiguously identifies different neural cell types. J Neurosci 1993;13(3):981–9.	4	2	737	32.3	1993	2		2	16.67	12.05	15.25	39.69
91	Fazekas F, Kleinert R, Offenbacher H, Schmidt R, Kleinert G, Payer F, Radner H, Lechner H. Pathologic correlates of incidental MRI white matter signal hyperintensities. Neurology1993;43(9):1683–9.	8	3	736	33	1993	1		2	22.25	15.72	-17.45	20
92a	Pelizzari CA, Chen GT, Spelbring DR, Weichselbaum RR, Chen CT. Accurate three-dimensional registration of CT, PET, and/or MR images of the brain. J Comput Assist Tomogr1989;13(1):20–6.	5	1	732	27.2	1989	2		2	18.51	13.66	4.32	34.93
92a	Govindaraju V, Young K, Maudsley AA. Proton NMR chemical shifts and coupling constants for brain metabolites. NMR Biomed 2000;13(3):129–53.	3	1	732	46.7	2000	1	1.914	2	17.32	12.69	13.16	37.36
94	Lowe MJ, Mock BJ, Sorenson JA. Functional connectivity in single and multislice echoplanar imaging using resting-state fluctuations. Neuroimage 1998;7(2):119–32.	3	1	730	40.7	1998	1	5.611	1	14.86	13.27	28.48	37.56
95	Wahlund LO, Barkhof F, Fazekas F, Bronge L, Augustin M, Sjögren M, Wallin A, Ader H, Leys D, Pantoni L, Pasquier F, Erkinjuntti T, Scheltens P; European Task Force on Age-Related White Matter Changes. A new rating scale for age-related white matter changes applicable to MRI and CT. Stroke2001;32(6):1318–22.	13	3	724	49.6	2001	1	5.33	2	11.44	11.69	45.91	45.71
96	Catani M, Howard RJ, Pajevic S, Jones DK. Virtual in vivo interactive dissection of white matter fasciculi in the human brain. Neuroimage 2002;17(1):77–94.	4	2	693	52	2002	2	5.624	1	21.54	15.18	-0.5	28.52
97	Courchesne E, Karns CM, Davis HR, Ziccardi R, Carper RA, Tigue ZD, Chisum HJ, Moses P, Pierce K, Lord C, Lincoln AJ, Pizzo S, Schreibman L, Haas RH, Akshoomoff NA, Courchesne RY. Unusual brain growth patterns in early life in patients with autistic disorder: an MRI study. Neurology2001;57(2):245–54.	16	1	691	47.7	2001	1	5.212	2	11.7	12.32	43.6	38.41
98	Moseley ME, Kucharczyk J, Mintorovitch J, Cohen Y, Kurhanewicz J, Derugin N, Asgari H, Norman D. Diffusion-weighted MR imaging of acute stroke: correlation with T2-weighted and magnetic susceptibility-enhanced MR imaging in cats. AJNR Am J Neuroradiol 1990;11(3):423–9.	8	1	688	26.8	1990	1		1	19.51	17.09	2.49	15.2
99	Song SK, Yoshino J, Le TQ, Lin SJ, Sun. SW, Cross AH, Armstrong RC. Demyelination increases radial diffusivity in corpus callosum of mouse brain. Neuroimage 2005;26(1):132–40.	7	1	681	63.8	2005	1	5.288	1	19.68	14.13	-4.16	29.79
100	Worsley KJ, Liao CH, Aston J, Petre V, Duncan GH, Morales F, Evans AC. A general statistical analysis for fMRI data. Neuroimage 2002;15(1):1–15.	7	3	673	48.1	2002	2	5.624	1	25.77	10.98	-22.08	50.28
a Both articles have the same rank because they have an equal number of citations.
Note: Ranking, Article, Total citation count and Normalized citation count are extracted from Kim et al. (2016).
The online database Web of Science (WoS) provides impact factor data from 1997, but 32 articles were published before that year. Furthermore, six articles were published after 1997, but their respective journals did not have impact factor data recorded in WoS by the time of their publication.
Flesch Reading Ease score does not have a lower limit and hence can be negative.
